# Supplementary material for: A non-invasive nanoparticles for multimodal imaging of ischemic myocardium in rats
Source: J Nanobiotechnology. 2021 Mar 22;19:82. doi: 10.1186/s12951-021-00822-7 (PMC7986298; doi:10.1186/s12951-021-00822-7)
Supplement: Supplementary file 2 — Additional file 2: Movie S1. Echocardiography before operation in rats. Movie S2. Echocardiography after operation in model rats. [file 12951_2021_822_MOESM2_ESM.zip]

Archive with 3 entries (3 files):
- Additional file 2/Additional file 2.docx
- Additional file 2/Additional file 2-Movie S1.avi
- Additional file 2/Additional file 2-Movie S2.avi
